# Supplementary material for: Rare earth element geochemistry of Middle Devonian reefal limestones of the Dianqiangui Basin, South China: implications for nutrient sources and expansion of the reef ecosystem
Source: PeerJ. 2022 Jul 22;10:e13663. doi: 10.7717/peerj.13663 (PMC9310798; doi:10.7717/peerj.13663)
Supplement: Supplemental Information 1 [file peerj-10-13663-s001.xlsx]

## Sheet: Original data
Serial number	Sample serial number	Li	Be	P	Ca	Sc	Ti	V	Cr	Mn	Co	Ni	Cu	Zn	Ga	Rb	Sr	Y	Zr	Nb	Cd	Cs	Ba	La	Ce	Pr	Nd	Sm	Eu	Gd	Tb	Dy	Ho	Er	Tm	Yb	Lu	Hf	Ta	Pb	Th	U
		ng/g	ng/g	ng/g	ng/g	ng/g	ng/g	ng/g	ng/g	ng/g	ng/g	ng/g	ng/g	ng/g	ng/g	ng/g	ng/g	ng/g	ng/g	ng/g	ng/g	ng/g	ng/g	ng/g	ng/g	ng/g	ng/g	ng/g	ng/g	ng/g	ng/g	ng/g	ng/g	ng/g	ng/g	ng/g	ng/g	ng/g	ng/g	ng/g	ng/g	ng/g
1	BZ-1	8544.69	319.37	183229	527980	3115.6	954911	20423	13652.3	62664.5	2785.82	5164.29	9992.38	14155.3	3957.18	22863.9	164477	7093.02	140700	4332.5	59.9962	1885.85	75530.6	14706.3	31192.8	3457.87	13089.4	2545.27	413.077	1807.11	240.588	1306.49	259.163	769.01	128.135	846.653	133.477	3921.21	323.385	9200.79	6951.02	1156.86
2	BZ-2	5420.08	437.105	253151	829790	2482.06	991203	16450.4	11653.6	191930	3192.2	10350.8	4766.78	4711.97	2708.49	16238	149330	10854.3	135650	4339.89	66.5047	1254.51	60473.9	16490	32855.3	3747.38	14425.6	2783.73	484.186	2356.39	329.145	1824.35	360.915	1029.26	168.447	1074.26	170.26	3742.07	310.776	12280.2	6444.42	1154.91
3	BZ-3	3618.84	271.313	236849	2.22931e+08	1274.3	394113	12789.9	17907.5	137217	13031.1	441802	37653.6	35979.2	1565.01	10290.1	259457	12182.6	53113.6	691.938	31.5171	741.708	55765.7	8773.76	16907.1	2159.6	8650.99	1767.06	371.815	1889.64	303.279	1736.08	346.25	917.668	134.63	777.102	114.882	1411.58	405.444	6565.87	2908.11	758.473
4	BZ-4	1349.97	432.194	124146	4.74464e+08	477.382	159520	2610.71	1376.82	394836	1178.72	9847.87	6373.88	15760.1	441.417	3319.31	343831	6193.39	6834.17	482.824	6.9871	263.016	70438.6	2379.89	3384.52	479.259	1937.21	440.785	194.818	609.089	100.477	595.959	127.54	337.504	46.349	250.017	36.8061	161.223	49.085	1299.27	292.725	197.811
5	BZ-5	1290.1	338.643	75125.5	4.72952e+08	603.884	69213.8	3292.06	1735.53	147849	1639.78	9361.57	2154.26	3205.44	539.072	4499.91	199830	8130.03	4347.76	233.702	9.7779	412.789	18571	2824.1	4489.09	588.84	2432.47	703.508	316.594	982.601	154.554	907.104	187.122	481.114	66.4027	368.035	52.0631	95.8994	51.9617	927.354	425.002	525.174
6	BZ-6	3389.31	308.272	1.05489e+06	4.35082e+08	991.486	206387	6774.19	4839.16	148891	2120.8	12866.8	2580.71	2966.7	1102.11	8061.94	285847	10185.4	13311.8	963.785	24.4941	729.4	28516	5184.37	9535.38	1401.89	6447.7	1853	458.96	2086.86	280.917	1430.3	261.371	624.216	80.193	424.779	60.7101	351.081	70.4938	2491.93	1369.46	1953.31
7	BZ-7	7796.72	474.376	192374	4.46499e+08	2365.16	365470	24064.9	10137.6	181449	2431.44	12936.2	9669.35	12209	2385.08	19258.7	347486	9861.79	14314.6	1593.56	19.944	1822.45	46698.7	7565.56	14591.4	1717.06	6865.28	1487.16	296.636	1607.88	270.288	1521.87	304.529	842.603	124.316	739.933	109.793	368.879	118.319	3942.29	2212.26	4343.06
8	BZ-8	1312.34	203.191	73161.9	4.88721e+08	578.61	60423	2847.44	11538.5	154845	1666.59	27322.7	19374.2	12776.2	375.388	2543.61	214375	7176.22	3151.77	250.883	23.5807	219.603	19530.9	2540.46	2640.89	472.313	1935.47	400.173	126.171	497.941	82.7186	550.635	136.952	393.814	55.6981	343.17	47.0304	77.7912	40.7303	2403.04	334.754	91.2321
9	BZ-9	65.0829	48.6798	34587.5	4.95582e+08	164.277	4787.81	439.908	106.969	121926	752.989	9100.9	2833.22	2722.94	24.769	100.039	117082	1994.89	296.201	20.3189	12.2816	12.2221	5846.77	463.443	908.226	139.232	634.449	141.7	49.9101	183.051	26.9702	172.81	37.0761	97.7055	11.8537	57.2892	7.8606	4.322	5.1264	315.808	18.4403	65.8192
10	BZ-10	1231.16	219.377	63157.9	4.8784e+08	725.78	80297	6560.01	3154.94	98262.2	2714.82	12875.8	3339.1	4052.83	557.299	4425.15	257396	6216.4	3537.33	339.476	23.9837	375.006	14863.9	2736.08	4107.07	599.538	2538.03	649.269	178.028	716.096	110.37	646.732	133.752	359.285	52.111	299.629	42.5692	83.421	41.8373	3696.04	457.532	1016.77
11	BZ-11	50.3091	73.6637	40450	4.94517e+08	172.523	3083.86	1045.26	337.402	78465.3	725.896	9740.37	1196.37	699.917	24.4191	114.486	174149	1294.74	540.591	27.5571	30.4378	10.3462	2888.35	458.636	615.659	92.9511	413.888	87.0264	18.9398	104.185	16.8088	107.546	24.707	65.6967	8.6582	48.4476	6.5178	6.4646	2.8284	318.843	20.6445	486.204
12	BZ-12	227.319	77.1493	45666.7	4.97206e+08	180.152	15753.1	644.22	180.798	68992.1	1014.16	9832.36	1740.01	2520.35	41.4512	285.56	139311	975.603	488.384	33.0335	6.3342	24.0912	15283	358.765	635.166	93.506	439.221	99.6052	26.5012	110.205	15.6696	92.01	24.3978	46.9301	6.1737	35.719	4.3755	9.7664	12.1769	237.826	23.8331	203.195
13	BZ-13	1253.02	183.169	74971.6	4.83593e+08	720.183	129049	5102.68	23992.9	115877	2127.19	11831.4	6883.83	6179.79	807.33	5569.37	241177	4122.57	4103.9	418.363	26.9149	482.64	34157.7	2734.66	4005.63	540.429	2189.77	472.194	128.126	481.009	73.0904	415.635	88.2225	242.503	34.9158	195.107	29.4285	105.654	62.55	4030.62	572.83	317.484
14	BZ-14	9871.53	531.702	114237	4.15155e+08	2013.06	646711	19036.3	12874.2	126269	2936.34	17759.4	7438.34	32627.7	3512.06	29004.9	357984	8172.64	15749.9	1961.31	19.0913	2993.15	214852	7679.34	12590.6	1554.38	5791.68	1055.74	266.188	1098.37	169.299	963.509	198.807	563.428	82.4668	475.785	69.5401	431.493	165.534	7434.82	2242	1697.67
15	BZ-15	4620.26	319.238	126184	4.68669e+08	1274.63	204619	11040.8	6202.39	105247	1669.05	12577.9	3619.61	8510.45	1504.14	12357.7	296444	6449.97	7458.99	816.235	29.8684	1206.99	34067.2	4178.12	6882.79	916.816	3710.36	815.886	207.706	875.191	133.858	784.082	160.519	419.359	61.3375	360.985	50.8526	196.163	63.7422	3101.83	1164.53	1191.77
16	BZ-16	707.073	209.186	86278.4	4.89547e+08	424.023	48755.6	2866.44	3032.21	81805.8	1856.29	13259.6	3155.85	6421.71	386.702	2107.12	289816	2644.8	2325.5	231.556	32.9087	163.387	9279.14	1791.68	2442.65	298.468	1109.56	206.812	68.8656	251.236	39.1519	230.028	49.9056	138.826	19.2018	108.646	15.2709	49.6359	15.0373	3463.67	258.779	275.825
17	BZ-17	549.031	174.685	77893	4.89792e+08	382.2	33051.3	1342.48	1393.13	62737.1	935.864	9022.06	2288.44	6107.01	245.038	1570.94	231715	2090.71	1414.88	127.253	8.7501	123.154	8595.85	1206.48	1993.91	267.283	1104.3	235.013	63.7692	254.938	37.6695	227.911	47.9262	130.044	17.4486	95.4671	14.7697	33.2728	20.7338	716.833	250.688	263.414
18	BZ-18	83.2899	131.255	51190.3	4.94248e+08	211.637	5596.06	547.566	14501.6	106217	1063.35	10098.8	4785.81	6538.23	60.9968	130.563	177322	1112.09	373.301	24.9058	8.7538	9.811	5595.06	444.457	575.202	93.0618	408.413	82.3098	28.024	103.777	15.9363	102.161	22.5158	61.2436	8.5081	46.0557	6.1842	5.7216	11.6165	459.543	54.8433	72.2048
19	BZ-19	5905.5	414.852	251333	514386	2938.38	909595	19921.7	13472.8	32629.8	2668.88	5604.89	4020.7	5882.16	3709.42	25257.3	231808	6638.91	107271	3843.46	57.3134	2560.42	90235.6	12782.3	29795.2	3084.52	11891.1	2457.5	431.487	1917.57	260.278	1291.42	253.327	725.266	123.137	815.734	128.369	3100.01	294.03	9357.95	6647.81	1082.24
20	BZ-20	7475.44	528.817	235927	517261	3783.3	952103	20333	14179.5	104437	6067.96	10899.7	8651.64	5497.48	3738.86	25913.6	206427	8260.4	96012.8	3934.78	56.4861	2694.75	96868.6	13231.1	28381.8	3255.67	12784.8	2661.48	464.885	2180.81	310.943	1608.71	312.026	877.13	142.831	945.612	143.745	2688.56	309.665	13041.8	6501.09	1177.18
	W-2a	9232.09	658.558	596264	7.78771e+07	35498.1	6.20267e+06	266807	130520	1.29517e+06	44351.5	84822	106805	77229	17984.1	20536.4	196083	21842.3	116697	7581.07	75.3276	917.539	173151	10674.2	23287.8	3052.27	13227	3339.88	1084.27	3687.49	624.819	3816.68	796.636	2167.83	330.998	2059.47	307.592	2900.48	479.655	7860.35	2242.33	547.502
	BHVO-2	4466.92	1032.21	1.26053e+06	8.16359e+07	31706.4	1.98322e+07	320666	295571	1.3042e+06	44974.3	121544	129707	99849.6	21606.4	9372.23	395126	26402.4	210107	18849.4	124.332	100.047	132908	15265.5	37429.4	5323.64	24589	6138.85	2028.21	6189.71	938.636	5212.64	984.25	2434.42	344.074	1976.67	284.029	5051.78	1191.26	1589.56	1209.67	428.731

## Sheet: Report data
Serial number	Sample number	Li	Be	P	Ca	Sc	Ti	V	Cr	Mn	Co	Ni	Cu	Zn	Ga	Rb	Sr	Y	Zr	Nb	Cd	Cs	Ba	La	Ce	Pr	Nd	Sm	Eu	Gd	Tb	Dy	Ho	Er	Tm	Yb	Lu	Hf	Ta	Pb	Th	U
		µg/g	µg/g	µg/g	µg/g	µg/g	µg/g	µg/g	µg/g	µg/g	µg/g	µg/g	µg/g	µg/g	µg/g	µg/g	µg/g	µg/g	µg/g	µg/g	µg/g	µg/g	µg/g	µg/g	µg/g	µg/g	µg/g	µg/g	µg/g	µg/g	µg/g	µg/g	µg/g	µg/g	µg/g	µg/g	µg/g	µg/g	µg/g	µg/g	µg/g	µg/g
1	BZ-1	8.54	0.319	183	528	3.12	955	20.4	13.7	62.7	2.79	5.16	9.99	14.2	3.96	22.9	164	7.09	141	4.33	0.0600	1.89	75.5	14.7	31.2	3.46	13.1	2.55	0.413	1.81	0.241	1.31	0.259	0.769	0.128	0.847	0.133	3.92	0.323	9.20	6.95	1.16
2	BZ-2	5.42	0.437	253	830	2.48	991	16.5	11.7	192	3.19	10.4	4.77	4.71	2.71	16.2	149	10.9	136	4.34	0.0665	1.25	60.5	16.5	32.9	3.75	14.4	2.78	0.484	2.36	0.329	1.82	0.361	1.03	0.168	1.07	0.170	3.74	0.311	12.3	6.44	1.15
3	BZ-3	3.62	0.271	237	223000	1.27	394	12.8	17.9	137	13.0	442	37.7	36.0	1.57	10.3	259	12.2	53.1	0.692	0.0315	0.742	55.8	8.77	16.9	2.16	8.65	1.77	0.372	1.89	0.303	1.74	0.346	0.918	0.135	0.777	0.115	1.41	0.405	6.57	2.91	0.758
4	BZ-4	1.35	0.432	124	474000	0.477	160	2.61	1.38	395	1.18	9.85	6.37	15.8	0.441	3.32	344	6.19	6.83	0.483	0.00699	0.263	70.4	2.38	3.38	0.479	1.94	0.441	0.195	0.609	0.100	0.596	0.128	0.338	0.0463	0.250	0.0368	0.161	0.0491	1.30	0.293	0.198
5	BZ-5	1.29	0.339	75.1	473000	0.604	69.2	3.29	1.74	148	1.64	9.36	2.15	3.21	0.539	4.50	200	8.13	4.35	0.234	0.00978	0.413	18.6	2.82	4.49	0.589	2.43	0.704	0.317	0.983	0.155	0.907	0.187	0.481	0.0664	0.368	0.0521	0.0959	0.0520	0.927	0.425	0.525
6	BZ-6	3.39	0.308	1050	435000	0.991	206	6.77	4.84	149	2.12	12.9	2.58	2.97	1.10	8.06	286	10.2	13.3	0.964	0.0245	0.729	28.5	5.18	9.54	1.40	6.45	1.85	0.459	2.09	0.281	1.43	0.261	0.624	0.0802	0.425	0.0607	0.351	0.0705	2.49	1.37	1.95
7	BZ-7	7.80	0.474	192	446000	2.37	365	24.1	10.1	181	2.43	12.9	9.67	12.2	2.39	19.3	347	9.86	14.3	1.59	0.0199	1.82	46.7	7.57	14.6	1.72	6.87	1.49	0.297	1.61	0.270	1.52	0.305	0.843	0.124	0.740	0.110	0.369	0.118	3.94	2.21	4.34
8	BZ-8	1.31	0.203	73.2	489000	0.579	60.4	2.85	11.5	155	1.67	27.3	19.4	12.8	0.375	2.54	214	7.18	3.15	0.251	0.0236	0.220	19.5	2.54	2.64	0.472	1.94	0.400	0.126	0.498	0.0827	0.551	0.137	0.394	0.0557	0.343	0.0470	0.0778	0.0407	2.40	0.335	0.0912
9	BZ-9	0.0651	0.0487	34.6	496000	0.164	4.79	0.440	0.107	122	0.753	9.10	2.83	2.72	0.0248	0.100	117	1.99	0.296	0.0203	0.0123	0.0122	5.85	0.463	0.908	0.139	0.634	0.142	0.0499	0.183	0.0270	0.173	0.0371	0.0977	0.0119	0.0573	0.00786	0.00432	0.00513	0.316	0.0184	0.0658
10	BZ-10	1.23	0.219	63.2	488000	0.726	80.3	6.56	3.15	98.3	2.71	12.9	3.34	4.05	0.557	4.43	257	6.22	3.54	0.339	0.0240	0.375	14.9	2.74	4.11	0.600	2.54	0.649	0.178	0.716	0.110	0.647	0.134	0.359	0.0521	0.300	0.0426	0.0834	0.0418	3.70	0.458	1.02
11	BZ-11	0.0503	0.0737	40.5	495000	0.173	3.08	1.05	0.337	78.5	0.726	9.74	1.20	0.700	0.0244	0.114	174	1.29	0.541	0.0276	0.0304	0.0103	2.89	0.459	0.616	0.0930	0.414	0.0870	0.0189	0.104	0.0168	0.108	0.0247	0.0657	0.00866	0.0484	0.00652	0.00646	0.00283	0.319	0.0206	0.486
12	BZ-12	0.227	0.0771	45.7	497000	0.180	15.8	0.644	0.181	69.0	1.01	9.83	1.74	2.52	0.0415	0.286	139	0.976	0.488	0.0330	0.00633	0.0241	15.3	0.359	0.635	0.0935	0.439	0.0996	0.0265	0.110	0.0157	0.0920	0.0244	0.0469	0.00617	0.0357	0.00438	0.00977	0.0122	0.238	0.0238	0.203
13	BZ-13	1.25	0.183	75.0	484000	0.720	129	5.10	24.0	116	2.13	11.8	6.88	6.18	0.807	5.57	241	4.12	4.10	0.418	0.0269	0.483	34.2	2.73	4.01	0.540	2.19	0.472	0.128	0.481	0.0731	0.416	0.0882	0.243	0.0349	0.195	0.0294	0.106	0.0626	4.03	0.573	0.317
14	BZ-14	9.87	0.532	114	415000	2.01	647	19.0	12.9	126	2.94	17.8	7.44	32.6	3.51	29.0	358	8.17	15.7	1.96	0.0191	2.99	215	7.68	12.6	1.55	5.79	1.06	0.266	1.10	0.169	0.964	0.199	0.563	0.0825	0.476	0.0695	0.431	0.166	7.43	2.24	1.70
15	BZ-15	4.62	0.319	126	469000	1.27	205	11.0	6.20	105	1.67	12.6	3.62	8.51	1.50	12.4	296	6.45	7.46	0.816	0.0299	1.21	34.1	4.18	6.88	0.917	3.71	0.816	0.208	0.875	0.134	0.784	0.161	0.419	0.0613	0.361	0.0509	0.196	0.0637	3.10	1.16	1.19
16	BZ-16	0.707	0.209	86.3	490000	0.424	48.8	2.87	3.03	81.8	1.86	13.3	3.16	6.42	0.387	2.11	290	2.64	2.33	0.232	0.0329	0.163	9.28	1.79	2.44	0.298	1.11	0.207	0.0689	0.251	0.0392	0.230	0.0499	0.139	0.0192	0.109	0.0153	0.0496	0.0150	3.46	0.259	0.276
17	BZ-17	0.549	0.175	77.9	490000	0.382	33.1	1.34	1.39	62.7	0.936	9.02	2.29	6.11	0.245	1.57	232	2.09	1.41	0.127	0.00875	0.123	8.60	1.21	1.99	0.267	1.10	0.235	0.0638	0.255	0.0377	0.228	0.0479	0.130	0.0174	0.0955	0.0148	0.0333	0.0207	0.717	0.251	0.263
18	BZ-18	0.0833	0.131	51.2	494000	0.212	5.60	0.548	14.5	106	1.06	10.1	4.79	6.54	0.0610	0.131	177	1.11	0.373	0.0249	0.00875	0.00981	5.60	0.444	0.575	0.0931	0.408	0.0823	0.0280	0.104	0.0159	0.102	0.0225	0.0612	0.00851	0.0461	0.00618	0.00572	0.0116	0.460	0.0548	0.0722
19	BZ-19	5.91	0.415	251	514	2.94	910	19.9	13.5	32.6	2.67	5.60	4.02	5.88	3.71	25.3	232	6.64	107	3.84	0.0573	2.56	90.2	12.8	29.8	3.08	11.9	2.46	0.431	1.92	0.260	1.29	0.253	0.725	0.123	0.816	0.128	3.10	0.294	9.36	6.65	1.08
20	BZ-20	7.48	0.529	236	517	3.78	952	20.3	14.2	104	6.07	10.9	8.65	5.50	3.74	25.9	206	8.26	96.0	3.93	0.0565	2.69	96.9	13.2	28.4	3.26	12.8	2.66	0.465	2.18	0.311	1.61	0.312	0.877	0.143	0.946	0.144	2.69	0.310	13.0	6.50	1.18
	W-2a	9.23	0.659	596	77900	35.5	6200	267	131	1300	44.4	84.8	107	77.2	18.0	20.5	196	21.8	117	7.58	0.0753	0.918	173	10.7	23.3	3.05	13.2	3.34	1.08	3.69	0.625	3.82	0.797	2.17	0.331	2.06	0.308	2.90	0.480	7.86	2.24	0.548
	BHVO-2	4.47	1.03	1260	81600	31.7	19800	321	296	1300	45.0	122	130	99.8	21.6	9.37	395	26.4	210	18.8	0.124	0.100	133	15.3	37.4	5.32	24.6	6.14	2.03	6.19	0.939	5.21	0.984	2.43	0.344	1.98	0.284	5.05	1.19	1.59	1.21	0.429
