# Supplementary material for: Rare earth element geochemistry of Middle Devonian reefal limestones of the Dianqiangui Basin, South China: implications for nutrient sources and expansion of the reef ecosystem
Source: PeerJ. 2022 Jul 22;10:e13663. doi: 10.7717/peerj.13663 (PMC9310798; doi:10.7717/peerj.13663)
Supplement: Supplemental Information 2 [file peerj-10-13663-s002.xlsx]

## Sheet: Original data
Serial number	Sample serial number	Li	Be	P	Ca	Sc	Ti	V	Cr	Mn	Co	Ni	Cu	Zn	Ga	Rb	Sr	Y	Zr	Nb	Cd	Cs	Ba	La	Ce	Pr	Nd	Sm	Eu	Gd	Tb	Dy	Ho	Er	Tm	Yb	Lu	Hf	Ta	Tl	Pb	Th	U
		ng/g	ng/g	ng/g	ng/g	ng/g	ng/g	ng/g	ng/g	ng/g	ng/g	ng/g	ng/g	ng/g	ng/g	ng/g	ng/g	ng/g	ng/g	ng/g	ng/g	ng/g	ng/g	ng/g	ng/g	ng/g	ng/g	ng/g	ng/g	ng/g	ng/g	ng/g	ng/g	ng/g	ng/g	ng/g	ng/g	ng/g	ng/g	ng/g	ng/g	ng/g	ng/g
1	JWZ-1	15980.9	2483.56	488881	8.80221e+07	8825.37	2.00571e+06	84004.1	47809.4	913414	19198.7	39337.2	24650.5	16580.1	12431	122712	57636.8	23233.3	134452	7561.68	94.494	26147.5	272345	26575.8	55776.5	6458.71	23707.4	4333.65	846.579	3906.86	647.502	3820.51	776.139	2220.93	353.399	2207.62	340.567	3392.58	566.201	518.899	27162.8	11983.3	2631.66
2	JWZ-2	12624.8	1727.78	262810	1.41132e+08	5931.4	1.45142e+06	49723.3	34833.9	760672	14394.5	33408.8	13093.1	19731.2	9429.64	96322.9	63894.8	11506.8	69600.3	5568.32	74.1439	19920.8	194405	16517.5	29410.4	3404.81	12290.5	2186.82	406.135	1905.45	288.711	1681.09	360.506	1046.04	164.758	1055.26	166.79	1808.24	421.662	495.383	20824	6971.41	1885.31
3	JWZ-3	4951.06	612.763	118995	3.51066e+08	2496.56	488633	20452.9	13005.8	343218	4484.61	17926.4	5227.16	8039.09	3495.37	35132.7	549324	7417.91	25396.6	1844.46	41.5162	6789.56	88100.5	6453.42	12492.8	1591.4	6034.22	1181.43	260.198	1090.03	175.615	1024.42	212.009	592.874	92.5187	559.78	87.2492	658.965	135.828	202.061	7212.44	2231.41	818.931
4	JWZ-4	10249.8	1017.42	150123	2.10829e+08	4480.68	935610	39517.9	26222.9	275370	6144.37	26995.9	9837.18	13251.1	6964.43	71400.1	478159	8559.97	46083.5	3479.49	61.4136	13531.3	208123	10364.6	16904.1	1992.25	7147.02	1354.52	275.81	1229.27	197.512	1172.8	251.979	767.617	122.279	770.659	124.905	1198.46	251.666	463.36	15957.7	4291.24	1437.25
5	JWZ-5	4887.15	458.071	118525	3.53493e+08	2076.24	406366	15658	14051.9	266203	2377.66	19609.4	5546.79	19438.7	2959.61	31282.1	543412	5719.08	17311.7	1553.66	78.6733	5737.62	76628.2	4958.96	8884.8	1098.97	4162.44	814.98	179.964	761.801	123.208	711.475	163.87	439.349	67.8571	408.677	63.0388	454.508	116.779	177.885	8525.26	1859.74	791.543
6	JWZ-6	1868.76	170.027	87949.2	3.89674e+08	948.561	181252	11787.1	12056.3	104442	2933.36	18730.1	4706.43	14898.6	1196.97	11393.4	445011	3085.33	6883.38	749.689	113.452	1442.8	30704.4	1855.56	2993.74	385.19	1503.93	305.762	67.9988	321.661	53.3167	324.174	79.0312	215.319	33.2736	205.747	31.754	178.831	53.9949	108.112	7508.7	729.049	1215.91
7	JWZ-7	13281	905.329	326643	2.3953e+08	4374.12	1.13983e+06	34432.5	22811.3	362801	5103.1	18921.5	6181.97	13260.5	6571.59	65153.5	420832	10797.6	58646.6	4281.98	62.6451	7742.89	202952	12082.6	22663.9	2714.95	10170.6	1929.75	396.407	1750.76	275.201	1574.38	332.441	967.674	147.318	938.554	147.987	1522.85	310.859	280.265	10731.2	4679.63	1164.37
8	JWZ-8	908.963	70.1244	112156	4.20071e+08	292.582	48082	1892.69	2622.58	198371	1013.72	11303.1	1430.16	5829.2	287.724	2782.69	667744	1487.77	2409.68	175.041	17.9484	326.751	33375.3	796.866	1635.91	213.655	872.918	171.086	43.3999	193.296	30.7831	176.125	42.1819	96.7679	13.0994	77.4197	11.1953	63.6041	12.5822	19.824	909.252	193.933	101.027
9	JWZ-9	13171.4	827.743	199547	2.40522e+08	4091.37	1.1556e+06	35815.6	22067	214558	5250.24	20400.4	6674.06	10763.8	6402.83	62466.8	325643	8844.8	59519.3	4278.68	52.477	7605.87	241578	11203.5	19926.7	2312.11	8347.9	1529.71	321.355	1364.08	221.977	1292.07	278.198	849.609	133.824	875.698	136.232	1535.68	310.626	293.06	13651.6	4446.09	1373.12
10	JWZ-10	7050.57	437.625	120218	3.40158e+08	2302.4	617363	22342.3	13265.6	197335	3226.81	16377.4	4762.78	111422	3535.96	33830.1	331270	5425.65	29807.2	2285.1	207.079	3862.89	114673	6211.03	10391.1	1191.11	4276.66	789.249	170.83	742.39	119.622	710.139	155.087	469.613	72.3922	472.577	75.8738	773.903	167.245	164.793	7796.57	2312.71	994.826
11	JWZ-11	4602.2	249.34	56073.8	3.71518e+08	1319.18	296090	10763.5	7877.76	114452	1557.14	16807.4	2529.49	8818.48	1824.49	17118.3	427784	3585.34	15192.3	1116.83	58.6472	1832.49	50646.1	3463.59	6417.88	786.874	2963.45	570.284	122.042	525.201	82.1792	496.378	101.982	307.327	47.3173	296.862	45.0446	388.377	82.2968	100.743	3942.26	1171.02	544.551
12	JWZ-12	5509.27	339.543	48101.1	3.83337e+08	1655.59	437325	29854.1	11855.8	153672	2057.96	18911.6	4508.08	88309.1	2140.4	15734.4	277793	3986.63	18980.9	1577.52	809.449	1346.67	58804	3429.21	6548.05	929.876	3662.91	785.44	161.894	706.183	111.03	634.852	137.511	375.934	58.7011	363.088	55.6791	486.989	116.644	116.924	11827.6	1349.3	2614.84
13	JWZ-13	320.296	37.4241	42849.8	4.01899e+08	135.094	14245.3	2768.64	721.302	131387	933.355	10923.8	1565.13	3039.96	79.674	734.015	186729	420.352	685.606	58.5684	35.6064	74.7549	14073.5	413.647	770.776	87.3484	330.197	71.3516	12.6494	63.5036	9.8917	57.2382	12.2354	30.0707	4.4614	25.7476	4.1348	17.1658	4.4079	21.901	1122.93	58.684	578.819
14	JWZ-14	694.125	102.043	100617	2.21389e+08	338.83	59163.1	5275.14	2062.36	358383	842.581	8353.11	1987.02	29366.5	284.187	2586.06	95148.6	1059.9	2679.46	220.666	228.314	321.906	28070.3	1058.57	1855.71	222.521	835.408	163.653	34.9015	156.854	24.2136	137.935	30.2828	85.5661	11.9019	78.3565	10.9454	67.4398	16.2021	46.2812	1665.04	286.514	359.585
	W-2a	9068.68	622.281	594232	7.77598e+07	35398.7	6.40601e+06	266050	91630.8	1.27413e+06	44225.5	71406.5	106470	78396	17955.8	20249.4	196369	21758.7	113612	7467.88	144.671	914.819	172610	10573	23288.3	3010.29	12961.6	3256.16	1100.83	3683.69	608.113	3743.94	777.091	2135.36	325.761	2055.85	308.872	2809.94	480.516	103.809	7736.37	2140.85	512.542
	BHVO-2	4478.12	1082.13	1.25939e+06	8.06094e+07	31272.9	1.74245e+07	317804	297995	1.28358e+06	44407.4	118151	129708	101412	21540	9563.71	393587	26398.7	210170	18817.1	214.4	103.307	133750	15497.9	38217.8	5417.89	24710.7	6098.34	2061.38	6211.56	941.418	5190.31	981.211	2497.42	345.51	2015.61	284.91	5043.74	1216.65	24.8794	1571.71	1220.81	427.789

## Sheet: Report data
Serial number	Sample serial number	Li	Be	P	Ca	Sc	Ti	V	Cr	Mn	Co	Ni	Cu	Zn	Ga	Rb	Sr	Y	Zr	Nb	Cd	Cs	Ba	La	Ce	Pr	Nd	Sm	Eu	Gd	Tb	Dy	Ho	Er	Tm	Yb	Lu	Hf	Ta	Tl	Pb	Th	U
		µg/g	µg/g	µg/g	µg/g	µg/g	µg/g	µg/g	µg/g	µg/g	µg/g	µg/g	µg/g	µg/g	µg/g	µg/g	µg/g	µg/g	µg/g	µg/g	µg/g	µg/g	µg/g	µg/g	µg/g	µg/g	µg/g	µg/g	µg/g	µg/g	µg/g	µg/g	µg/g	µg/g	µg/g	µg/g	µg/g	µg/g	µg/g	µg/g	µg/g	µg/g	µg/g
1	JWZ-1	16.0	2.48	489	88000	8.83	2010	84.0	47.8	913	19.2	39.3	24.7	16.6	12.4	123	57.6	23.2	134	7.56	0.0945	26.1	272	26.6	55.8	6.46	23.7	4.33	0.847	3.91	0.648	3.82	0.776	2.22	0.353	2.21	0.341	3.39	0.566	0.519	27.2	12.0	2.63
2	JWZ-2	12.6	1.73	263	141000	5.93	1450	49.7	34.8	761	14.4	33.4	13.1	19.7	9.43	96.3	63.9	11.5	69.6	5.57	0.0741	19.9	194	16.5	29.4	3.40	12.3	2.19	0.406	1.91	0.289	1.68	0.361	1.05	0.165	1.06	0.167	1.81	0.422	0.495	20.8	6.97	1.89
3	JWZ-3	4.95	0.613	119	351000	2.50	489	20.5	13.0	343	4.48	17.9	5.23	8.04	3.50	35.1	549	7.42	25.4	1.84	0.0415	6.79	88.1	6.45	12.5	1.59	6.03	1.18	0.260	1.09	0.176	1.02	0.212	0.593	0.0925	0.560	0.0872	0.659	0.136	0.202	7.21	2.23	0.819
4	JWZ-4	10.2	1.02	150	211000	4.48	936	39.5	26.2	275	6.14	27.0	9.84	13.3	6.96	71.4	478	8.56	46.1	3.48	0.0614	13.5	208	10.4	16.9	1.99	7.15	1.35	0.276	1.23	0.198	1.17	0.252	0.768	0.122	0.771	0.125	1.20	0.252	0.463	16.0	4.29	1.44
5	JWZ-5	4.89	0.458	119	353000	2.08	406	15.7	14.1	266	2.38	19.6	5.55	19.4	2.96	31.3	543	5.72	17.3	1.55	0.0787	5.74	76.6	4.96	8.88	1.10	4.16	0.815	0.180	0.762	0.123	0.711	0.164	0.439	0.0679	0.409	0.0630	0.455	0.117	0.178	8.53	1.86	0.792
6	JWZ-6	1.87	0.170	87.9	390000	0.949	181	11.8	12.1	104	2.93	18.7	4.71	14.9	1.20	11.4	445	3.09	6.88	0.750	0.113	1.44	30.7	1.86	2.99	0.385	1.50	0.306	0.0680	0.322	0.0533	0.324	0.0790	0.215	0.0333	0.206	0.0318	0.179	0.0540	0.108	7.51	0.729	1.22
7	JWZ-7	13.3	0.905	327	240000	4.37	1140	34.4	22.8	363	5.10	18.9	6.18	13.3	6.57	65.2	421	10.8	58.6	4.28	0.0626	7.74	203	12.1	22.7	2.71	10.2	1.93	0.396	1.75	0.275	1.57	0.332	0.968	0.147	0.939	0.148	1.52	0.311	0.280	10.7	4.68	1.16
8	JWZ-8	0.909	0.0701	112	420000	0.293	48.1	1.89	2.62	198	1.01	11.3	1.43	5.83	0.288	2.78	668	1.49	2.41	0.175	0.0179	0.327	33.4	0.797	1.64	0.214	0.873	0.171	0.0434	0.193	0.0308	0.176	0.0422	0.0968	0.0131	0.0774	0.0112	0.0636	0.0126	0.0198	0.909	0.194	0.101
9	JWZ-9	13.2	0.828	200	241000	4.09	1160	35.8	22.1	215	5.25	20.4	6.67	10.8	6.40	62.5	326	8.84	59.5	4.28	0.0525	7.61	242	11.2	19.9	2.31	8.35	1.53	0.321	1.36	0.222	1.29	0.278	0.850	0.134	0.876	0.136	1.54	0.311	0.293	13.7	4.45	1.37
10	JWZ-10	7.05	0.438	120	340000	2.30	617	22.3	13.3	197	3.23	16.4	4.76	111	3.54	33.8	331	5.43	29.8	2.29	0.207	3.86	115	6.21	10.4	1.19	4.28	0.789	0.171	0.742	0.120	0.710	0.155	0.470	0.0724	0.473	0.0759	0.774	0.167	0.165	7.80	2.31	0.995
11	JWZ-11	4.60	0.249	56.1	372000	1.32	296	10.8	7.88	114	1.56	16.8	2.53	8.82	1.82	17.1	428	3.59	15.2	1.12	0.0586	1.83	50.6	3.46	6.42	0.787	2.96	0.570	0.122	0.525	0.0822	0.496	0.102	0.307	0.0473	0.297	0.0450	0.388	0.0823	0.101	3.94	1.17	0.545
12	JWZ-12	5.51	0.340	48.1	383000	1.66	437	29.9	11.9	154	2.06	18.9	4.51	88.3	2.14	15.7	278	3.99	19.0	1.58	0.809	1.35	58.8	3.43	6.55	0.930	3.66	0.785	0.162	0.706	0.111	0.635	0.138	0.376	0.0587	0.363	0.0557	0.487	0.117	0.117	11.8	1.35	2.61
13	JWZ-13	0.320	0.0374	42.8	402000	0.135	14.2	2.77	0.721	131	0.933	10.9	1.57	3.04	0.0797	0.734	187	0.420	0.686	0.0586	0.0356	0.0748	14.1	0.414	0.771	0.0873	0.330	0.0714	0.0126	0.0635	0.00989	0.0572	0.0122	0.0301	0.00446	0.0257	0.00413	0.0172	0.00441	0.0219	1.12	0.0587	0.579
14	JWZ-14	0.694	0.102	101	221000	0.339	59.2	5.28	2.06	358	0.843	8.35	1.99	29.4	0.284	2.59	95.1	1.06	2.68	0.221	0.228	0.322	28.1	1.06	1.86	0.223	0.835	0.164	0.0349	0.157	0.0242	0.138	0.0303	0.0856	0.0119	0.0784	0.0109	0.0674	0.0162	0.0463	1.67	0.287	0.360
	W-2a	9.07	0.622	594	77800	35.4	6410	266	91.6	1270	44.2	71.4	106	78.4	18.0	20.2	196	21.8	114	7.47	0.145	0.915	173	10.6	23.3	3.01	13.0	3.26	1.10	3.68	0.608	3.74	0.777	2.14	0.326	2.06	0.309	2.81	0.481	0.104	7.74	2.14	0.513
	BHVO-2	4.48	1.08	1260	80600	31.3	17400	318	298	1280	44.4	118	130	101	21.5	9.56	394	26.4	210	18.8	0.214	0.103	134	15.5	38.2	5.42	24.7	6.10	2.06	6.21	0.941	5.19	0.981	2.50	0.346	2.02	0.285	5.04	1.22	0.0249	1.57	1.22	0.428
