# Supplementary material for: Rare earth element geochemistry of Middle Devonian reefal limestones of the Dianqiangui Basin, South China: implications for nutrient sources and expansion of the reef ecosystem
Source: PeerJ. 2022 Jul 22;10:e13663. doi: 10.7717/peerj.13663 (PMC9310798; doi:10.7717/peerj.13663)
Supplement: Supplemental Information 3 [file peerj-10-13663-s003.zip]

Archive with 35 entries (34 files):
- XRD Data/
- XRD Data/BZ-1.pdf
- XRD Data/BZ-10.pdf
- XRD Data/BZ-11.pdf
- XRD Data/BZ-12.pdf
- XRD Data/BZ-13.pdf
- XRD Data/BZ-14.pdf
- XRD Data/BZ-15.pdf
- XRD Data/BZ-16.pdf
- XRD Data/BZ-17.pdf
- XRD Data/BZ-18.pdf
- XRD Data/BZ-19.pdf
- XRD Data/BZ-2.pdf
- XRD Data/BZ-20.pdf
- XRD Data/BZ-3.pdf
- XRD Data/BZ-4.pdf
- XRD Data/BZ-5.pdf
- XRD Data/BZ-6.pdf
- XRD Data/BZ-7.pdf
- XRD Data/BZ-8.pdf
- XRD Data/BZ-9.pdf
- XRD Data/JWZ-1.pdf
- XRD Data/JWZ-10.pdf
- XRD Data/JWZ-11.pdf
- XRD Data/JWZ-12.pdf
- XRD Data/JWZ-13.pdf
- XRD Data/JWZ-14.pdf
- XRD Data/JWZ-2.pdf
- XRD Data/JWZ-3.pdf
- XRD Data/JWZ-4.pdf
- XRD Data/JWZ-5.pdf
- XRD Data/JWZ-6.pdf
- XRD Data/JWZ-7.pdf
- XRD Data/JWZ-8.pdf
- XRD Data/JWZ-9.pdf
